# Supplementary material for: Structure and Binding Properties to Blood Co-Factors of the Least Sulfated Galactan Found in the Cell Wall of the Red Alga Botryocladia occidentalis
Source: Mar Drugs. 2024 Feb 9;22(2):81. doi: 10.3390/md22020081 (PMC10890634; doi:10.3390/md22020081)
Supplement: Supplementary file 1 [file marinedrugs-22-00081-s001.zip]

Archive with 1 entries (1 files):
- marinedrugs-2850575-supplementary.pdf
